# Supplementary material for: Dexras1 Induces Dysdifferentiation of Oligodendrocytes and Myelin Injury by Inhibiting the cAMP-CREB Pathway after Subarachnoid Hemorrhage
Source: Cells. 2022 Sep 24;11(19):2976. doi: 10.3390/cells11192976 (PMC9564295; doi:10.3390/cells11192976)
Supplement: Supplementary file 1 [file cells-11-02976-s001.zip]

Archive with 1 entries (1 files):
- cells-1844643-supplementary.pdf
